# Supplementary material for: Study of Structural and Optical Properties of Electrodeposited Silicon Films on Graphite Substrates
Source: Nanomaterials (Basel). 2022 Jan 24;12(3):363. doi: 10.3390/nano12030363 (PMC8840187; doi:10.3390/nano12030363)
Supplement: Supplementary file 1 [file nanomaterials-12-00363-s001.zip]

Archive with 1 entries (1 files):
- nanomaterials-1508625-supplementary.pdf
